# Supplementary material for: Dynamic Multi-LiDAR Based Multiple Object Detection and Tracking
Source: Sensors (Basel). 2019 Mar 26;19(6):1474. doi: 10.3390/s19061474 (PMC6470994; doi:10.3390/s19061474)
Supplement: Supplementary File 1 [file sensors-19-01474-s001.zip]

Archive with 1 entries (1 files):
- sensors-468744-supplementary.mp4
